# Supplementary material for: Boosted Activity of g-C3N4/UiO-66-NH2 Heterostructures for the Photocatalytic Degradation of Contaminants in Water
Source: Int J Mol Sci. 2022 Oct 25;23(21):12871. doi: 10.3390/ijms232112871 (PMC9656334; doi:10.3390/ijms232112871)
Supplement: Supplementary file 1 [file ijms-23-12871-s001.zip]

Archive with 1 entries (1 files):
- ijms-1956425-supplementary.pdf
